# Supplementary material for: Survival in Patients with Primary Parotid Gland Carcinoma after Surgery—Results of a Single-Centre Study
Source: Curr Oncol. 2023 Feb 23;30(3):2702–14. doi: 10.3390/curroncol30030204 (PMC10047368; doi:10.3390/curroncol30030204)
Supplement: Supplementary file 1 [file curroncol-30-00204-s001.zip]

Archive with 2 entries (2 files):
- curroncol-2195003-Supplementary File S1-Multivariate analysis.pdf
- curroncol-2195003-Supplementary File S2-Primitive parotid malignancies database 10_2010-03_2022.xlsx
