# Supplementary material for: Survival in Patients with Primary Parotid Gland Carcinoma after Surgery—Results of a Single-Centre Study
Source: Curr Oncol. 2023 Feb 23;30(3):2702–14. doi: 10.3390/curroncol30030204 (PMC10047368; doi:10.3390/curroncol30030204)
Supplement: Supplementary file 1 [file curroncol-30-00204-s001.zip › curroncol-2195003-Supplementary File S2-Primitive parotid malignancies database 10_2010-03_2022.xlsx]

## Sheet: Foglio1
n.	Name	Gender (1 = M; 2 = F)	Date of birth	Age at surgery (years)	Involved side (1 = left; 2 = right; 3 = both)	Surgery	Type of parotidectomy according to Quer et al. (1 = type I; 2 = type I-II; 3 = type I-II-III; 4 = type I-IV; 5 = type I-IV (VII)	Neck dissection (0 = no; 1 = ipsilateral; 2 = bilateral)	Reconstruction (0 = no; 1 = yes)	Type of reconstruction	Surgery date	Day_Surgery	Month_Surgery	Year_Surgery	STAT_Surgery	Histological type	Histology risk (0=low risk - 1=high risk) (Walvekar et al.)	Tumor size (mm)	Size cut-off (0≤2cm; 1>2cm and ≤4cm; 2>4cm)	R state (0=R0; 1=R close (<1mm); 2=R+)	Involved parotid lobe (1=superficial, 2=deep, 3=both)	Neck metastasis (0=no; 1=yes)	Neck level involved (0=none; 1=level I; 2=level II; 3=level III; 4=level IV; 5=level V; 6=level VI)	Duration of surgery (minutes)	Monitor (neurosign - NIM response 3.0)	Before surgery facial palsy	After surgery facial palsy (first day)	After surgery facial palsy (six months)	Facial nerve sacrifice (0=no; 1=partial, 2=complete)	Neurorrhaphy (0=no; 1=yes)	Facial pain as clinical presentation (0=no; 1= yes)	Parotid mass as clinical presentation (0=no; 1=yes)	Ultrasound (0=not executed; 1=executed)	MRI (0=not executed; 1=executed)	CT (0=not executed; 1=executed)	PET (0=not executed; 1=executed)	FNAC (0=not executed - 1=diagnostic - 2=non-diagnostic - 3=benign)	Biopsy (0=not executed - 1=diagnostic - 2=non-diagnostic - 3=benign)	Clinical TNM AJCC 2018	Pathological TNM AJCC 2018	Staging AJCC 2018	Grading (1=well differentiated; 2=moderately differentiated; 3=poorly differentiated; 4=undifferentiated; 5=not specified)	Neuroinvasion (0=no; 1=yes)	Vascular invasion (0=no; 1=yes)	Chemotherapy (0=no; 1=yes)	Radiotherapy (0=no; 1=yes)	Day_FU	Month_FU	Year_FU
1	Z. S.	2	1966-04-16	44	1	Left parotidectomy I–IV + ipilateral mastoidectomy and partial ear amputation + selective ipsilateral neck dissection (level IIa)	4	1	0		2010-12-20	20	12	2010	2010.97	Adenoid cystic carcinoma	1	20	1	2	1	0	0	240	Neurosign	1	2	1	0	0	1	1	0	1	1	0	1	0	cT4N1M0	pT4N0 cM0 R1	IVA		0	0	1	1	9	6	2011
2	S. P.	2	1971-06-08	39	2	Right parotidectomy I-II-III - 24/05/2012 Revision of Right parotidectomy I-II-III	3	0	0		2011-01-19	19	1	2011	2011.05	Acinic cell carcinoma	0	18	0	0	1	0	0	225	Neurosign	1	1	1	0	0	1	1	1	1	0	0	0	0	cT1N0M0	pT1 cN0M0	I		0	0	0	0	17	5	2018
3	F. M.	1	1946-04-21	64	2	Revision of right parotidectomy I–II (retrograde facial nerve dissection)	2	0	0		2011-02-11	11	2	2011	2011.11	Carcinoma ex pleomorphic adenoma	0	30x20x20	1	0	1	0	0	160	Neurosign	1	1	1	0	0	0	1	0	1	0	0	0	0	cT2N0M0	pT2 cN0M0	II		0	0	0	0		5	2019
4	M. M.	2	1933-11-06	77	1	Left parotidectomy I-II-III + selective ipsilateral neck dissection (levels IIa, IIb)	3	1	0		2011-02-15	15	2	2011	2011.12	Oncocytic carcinoma	0	28	1	1	3	1	2	260	Neurosign	1	1	1	0	0	0	1	1	1	0	0	1	0	cT2N2bM0	pT2N2b cM0	IVA		1	1	0	1	30	11	2011
5	D. G.	2	1941-11-12	69	2	Right parotidectomy I–II	2	1	0		2011-02-28	28	2	2011	2011.16	Carcinoma ex pleomorphic adenoma	0	16x11x11	0	0	1	1	2	170	Neurosign	1	1	1	0	0	0	1	1	1	0	0	0	0	cT3N1M0	pT3N3 cM0	IVB		0	0	0	0	4	3	2015
6	M. A.	2	1996-09-06	14	2	Right parotidectomy I–II	2	0	0		2011-07-14	14	7	2011	2011.54	Mucoepidermoid carcinoma	0	30x27x18	1	0	1	0	0	240	Neurosign	1	1	1	0	0	0	1	0	0	1	0	0	0	cT2N0M0	pT2 cN0M0	II		0	0	0	0	25	6	2019
7	L. G.	2	1940-02-28	71	1	Left parotidectomy I–II	5	0	0		2011-09-12	12	9	2011	2011.7	Myoepithelial carcinoma	0	50	2	0	1	0	0	190	Neurosign	1	3	2	1	1	0	1	1	1	0	0	2	0	cT3N0M0	pT3 cN0M0	III		1	0	0	1	27	12	2021
8	P. F.	2	1966-01-12	46	1	Left parotidectomy I-II-III + selective ipsilateral neck dissection (level IIb)	3	1 (delayed 12/10/2012 "left selective neck dissection levels IIa-V")	0		2012-07-12	12	7	2012	2012.53	Acinic cell carcinoma	0	15x9x4, 9x9x4	0	0	1	0	0	250	NIM 3.0	3	3	3	0	0	1	0	1	1	0	0	0	0	cT3N0M0	pT3N0 cM0	III		0	0	0	1		5	2019
9	T. A.	1	1962-03-04	50	1	Left parotidectomy I-II-III	3	0	0		2012-07-20	20	7	2012	2012.55	Mucoepidermoid carcinoma	0	12	0	0	1	0	0	235	NIM 3.0	1	1	1	0	0	0	1	1	1	0	0	0	0	cT1N0M0	pT1 cN0M0	I		0	0	0	0		5	2019
10	B. M. M.	2	1956-02-21	56	2	Right parotidectomy I–IV + ipilateral mastoidectomy and ear amputation + selective ipsilateral neck dissection (levels II-IV) + reconstruction with rectus abdominis free flap	4	1	1	Rectus abdominis free flap	2012-11-22	22	11	2012	2012.89	Adenoid cystic carcinoma	1	35x25x15	1	2	2	0	0	514	Neurosign	1	3	1	0	0	1	1	1	0	1	0	0	1	cT4aN1M0	pT4aN0 cM0	IVA		0	0	0	1		9	2019
11	C. P. R.	2	1968-05-04	44	2	Right parotidectomy I–II	2	0	0		2013-04-08	8	4	2013	2013.27	Carcinoma ex pleomorphic adenoma	0	24	1	0	1	0	0	275	NIM 3.0	1	1	1	0	0	0	1	1	1	1	0	0	2	cT2N0M0	pT2 cN0M0	II		0	0	0	0	28	6	2018
12	A. I. M. C.	2	1974-03-11	39	2	Right parotidectomy I–II	2	0	0		2013-06-19	19	6	2013	2013.47	Mucoepidermoid carcinoma	0	12x10x7	0	0	1	0	0	145	NIM 3.0	1	2	1	0	0	0	1	1	1	0	0	2	0	cT1N0M0	pT1 cN0M0	I		0	0	0	0		5	2019
13	B. A.	1	1938-06-17	75	2	Right parotidectomy I–II	2	1 (delayed 09/09/2013 "left selective neck dissection levels II-V)	0		2013-07-25	25	7	2013	2013.57	Primitive squamous cell carcinoma	1	33x25	1	0	1	0	0	165	NIM 3.0	1	1	1	0	0	0	1	1	1	1	0	2	0	cT2N0M0	pT2N0 cM0	II		0	0	0	0		5	2018
14	D. M.	2	1965-05-19	48	1	Left parotidectomy I–II + 14/10/14 Revision of left parotidectomy I-II	2	0	0		2013-11-07	7	11	2013	2013.85	Acinic cell carcinoma	0	18	0	0	1	0	0	285	NIM 3.0	1	3	1	0	0	0	1	1	1	0	0	0	0	cT1N0M0	pT1 cN0M0	I		0	0	0	0	9	1	2020
15	G. M.	2	1950-08-04	63	2	Right parotidectomy I-II-III + ipsilateral neck dissection	5	1	0		2014-02-28	28	2	2014	2014.16	Mucoepidermoid carcinoma	1	22	1	0	1	0	0	400	NIM 3.0	3	5	4	1	1	1	1	0	0	1	0	2	1	cT4aN1M0	ypT4N0 cM0	IVA		1	1	1	1	1	6	2014
16	F. P.	1	1937-10-20	76	1	Left parotidectomy I–II	2	1 (treatment of recurrence 27/01/2016 "right selective neck dissection level Ib + tracheotomy")	0		2014-06-16	16	6	2014	2014.46	Primitive squamous cell carcinoma	1	30	1	0	1	1	1	200	NIM 3.0	1	1	1	0	0	0	1	0	0	1	0	2	0	cT2N0M0	pT2 cN0M0 - pN1 in 2016	II	2	0	0	0	0	19	5	2020
17	P. E.	2	1968-04-20	46	1	Left parotidectomy I-II-III	3	1 (delayed 23/03/2015 "left selective neck dissection levels II-V")	0		2014-08-22	22	8	2014	2014.64	Acinic cell carcinoma	0	29x22x12	1	2	3	1	2	300	NIM 3.0	1	3	2	0	0	1	1	0	1	1	0	0	0	cT3N0M0	pT3N2a cMx --> cM1	IVA		0	0	1 (cM1)	1	22	3	2018
18	T. A.	2	1997-03-08	18	1	Left parotidectomy I–II	2	0	0		2015-05-19	19	5	2015	2015.38	Acinic cell carcinoma	0	18	0	0	1	0	0	195	NIM 3.0	1	1	1	0	0	1	1	0	1	0	0	0	0	cT1N0M0	pT1 cN0M0	I		0	0	0	0		1	2020
19	B. E.	2	1977-12-03	37	1	Left parotidectomy I–II	2	0	0		2015-09-21	21	9	2015	2015.72	Acinic cell carcinoma	0	26x21x18	1	0	1	0	0	165	NIM 3.0	1	1	1	0	0	0	1	1	1	0	0	0	0	cT2N0M0	pT2 cN0M0	II		0	0	0	0	5	11	2021
20	O. E.	1	1950-11-26	65	2	Right parotidectomy I-II-III	3	0	0		2016-03-11	11	3	2016	2016.19	Salivary duct carcinoma	1	15	0	1	3	0	0	290	NIM 3.0	1	2	1	0	0	0	1	1	1	0	0	2	0	cT1N0M0	pT1 cN0M0	I		1	0	0	1	31	8	2021
21	E. V.	2	1972-07-03	43	2	Right parotidectomy I–II + selective ipsilateral neck dissection (levels Ib, IIa, III)	2	1	0		2016-04-12	12	4	2016	2016.28	Mucoepidermoid carcinoma	0	25	1	0	1	0	0	310	NIM 3.0	1	1	1	0	0	0	1	1	1	0	0	0	0	cT2N1M0	pT2N0 cM0	II	1	0	0	0	1	1	9	2021
22	S. M. A.	2	1937-11-15	78	2	Right parotidectomy I–II	2	0	0		2016-06-01	1	6	2016	2016.42	Adenoid cystic carcinoma	1	27	1	0	1	0	0	165	NIM 3.0	1	3	1	0	0	1	1	1	1	0	0	3	0	cT2N0M0	pT2 cN0M0	II	2	1	0	0	1	7	10	2021
23	S. A. M.	2	1934-07-23	81	1	Left parotidectomy I–IV + reconstruction with radial forearm free flap	2	0	1	Left radial forearm free flap	2016-06-06	6	6	2016	2016.43	Adenocarcinoma	1	37x26	1	1	1	0	0	355	No Monitor	1	6	2	0	0	1	1	1	0	1	1	0	0	cT3N0M0	rpT3 cN0M0	III		0	0	0	0		5	2019
24	M. P.	2	1966-08-15	49	2	Right parotidectomy I–II	2	0	0		2016-06-07	7	6	2016	2016.43	Adenoid cystic carcinoma	1	12	0	1	1	0	0	160	NIM 3.0	1	1	1	0	0	0	1	0	1	0	0	0	1	cT3N0M0	pT3 cN0M0	III	1	0	0	0	1	15	3	2021
25	M. S.	1	1943-08-20	72	2	Right parotidectomy I-II-III	3	0	0		2016-06-15	15	6	2016	2016.46	Carcinoma ex pleomorphic adenoma	0	25	1	0	1	0	0	275	NIM 3.0	1	1	1	0	0	0	1	0	1	0	0	0	0	cT2N0M0	pT2 cN0M0	II		0	0	0	0	15	10	2021
26	P. L.	1	1942-02-01	74	2	Right parotidectomy I-II-III	3	0	0		2016-06-16	16	6	2016	2016.46	Acinic cell carcinoma	0	26	1	1	1	0	0	335	NIM 3.0	1	4	1	0	0	1	1	1	1	0	0	3	0	cT2N0M0	pT2 cN0M0	II		0	0	0	1	6	7	2022
27	S. D. A.	2	1946-12-13	69	3	Right parotidectomy I–II - 04/10/16 Left parotidectomy I–IV - 02/02/17 Right neck dissection	3 (right) - 4 (left)	1 (treatment of recurrence)	0		2016-08-25	25	8	2016	2016.65	Oncocytic carcinoma	0	70x50x35 (right parotid) - 10 (deep lobe right parotid)	2 right - 0 left	1 bilateral	3 dx -- 3 sn	1	2	Right: 185 - Left: 225	NIM 3.0	1	1	1	0	0	0	1	1	1	0	0	0	1	cT3N0M0 (both sides)	pT3 cN0M0 (right) --> pT3 cN0M0 (left) - right neck dissection: rpT3N2a cM0	IVA right - III left		0	0	0	1		1	2022
28	G. K.	2	1973-07-12	43	2	Right parotidectomy I–II	2	0	0		2017-01-26	26	1	2017	2017.07	Carcinoma ex pleomorphic adenoma	0	30	1	0	1	0	0	160	NIM 3.0	1	1	1	0	0	0	1	0	1	0	0	0	0	cT2N0M0	pT2 cN0M0	II	2	0	0	0	1		1	2022
29	M. S.	2	1970-05-20	46	1	Left parotidectomy I–II	2	0	0		2017-01-31	31	1	2017	2017.08	Acinic cell carcinoma	0	32	1	1	1	0	0	240	NIM 3.0	1	2	1	0	0	0	1	1	1	1	0	3	0	cT2N0M0	pT2 cN0M0	II	5	0	0	0	1	20	4	2022
30	C. A.	2	1938-02-27	79	1	Left parotidectomy I–IV + selective ipsilateral neck dissection (levels II-V)	5	1	0		2017-07-05	5	7	2017	2017.51	Adenoid cystic carcinoma	1	20	0	2	3	1	2	355	NIM 3.0	1	3	2	1	1	1	1	1	1	0	0	2	0	cT4aN2bM0	pT4aN3b cM0	IVB	5	1	1	0	0		9	2017
31	L. B.	2	1970-07-31	47	1	Left parotidectomy I–IV	4	0	0		2017-08-18	18	8	2017	2017.63	Acinic cell carcinoma	0	7	0	0	2	0	0	265	NIM 3.0	1	3	1	0	0	1	1	1	1	0	0	0	0	cT1N0M0	pT1 cN0M0	I	5	0	0	0	0	27	4	2022
32	S. S.	1	1952-07-09	65	1	Left parotidectomy I–IV	5	0	0		2017-10-16	16	10	2017	2017.79	Primitive squamous cell carcinoma	1	32	1	1	1	0	0	205	NIM 3.0	1	2	2	1	0	0	1	1	1	0	0	1	0	cT4N0M0	pT4a cN0M0	IVA	3	1	1	0	1	15	12	2017
33	M. R. L. A.	1	1949-09-01	68	2	Right parotidectomy I–II	2	0	0		2017-11-27	27	11	2017	2017.9	Acinic cell carcinoma	0	25x20x20	1	0	1	0	0	260	Neurosign	1	1	1	0	0	0	1	1	1	0	0	0	0	cT2N0M0	pT2 cN0M0	II		0	0	0	0	15	9	2022
34	L. G.	1	1945-09-29	72	1	Left parotidectomy I–IV (VII) + selective ipsilateral neck dissection (levels II-V) + ipsilateral mastoidectomy + facial lifting	5	1	0		2018-02-08	8	2	2018	2018.1	High grade carcinoma	1	28	1	0	1	1	2-3-4-5	750	NIM 3.0	6	6	5	2	1	0	1	1	0	1	0	2	0	cT4aN2bM0	pT4aN3b ENE+ cM0	IVB	3	1	1	0	1	1	10	2021
35	C. M.	2	1956-02-27	61	2	Right parotidectomy I-II-III	3	0	0		2018-02-15	15	2	2018	2018.12	Mucoepidermoid carcinoma	0	40x25x20	1	0	1	0	0	180	Neurosign	1	1	1	0	0	0	1	0	1	0	0	0	0	cT2N0M0	pT2 cN0M0	II		0	0	0	0	1	6	2022
36	S. M.	2	1948-05-22	69	1	Left parotidectomy I–II	2	0	0		2018-05-09	9	5	2018	2018.36	Acinic cell carcinoma	0	16	0	0	1	0	0	175	NIM 3.0	1	1	1	0	0	1	1	1	1	1	0	0	0	cT1N0M0	pT1 cN0M0	I		0	0	0	1	30	8	2022
37	M. G.	1	1960-05-20	58	2	Right parotidectomy I–II	2	0	0		2018-05-30	30	5	2018	2018.41	Carcinoma ex pleomorphic adenoma	0	35	1	0	1	0	0	140	NIM 3.0	1	1	1	0	0	0	1	1	1	0	0	0	0	cT2N0M0	pT2 cN0M0	II		0	0	0	0	31	1	2022
38	P. R.	1	1935-09-29	83	2	Right parotidectomy I–IV (VII)	5	1	0		2018-10-01	1	10	2018	2018.75	Acinic cell carcinoma	0	28	1	0	3	0	0	250	NIM 3.0	1	4	3	1	1	0	1	1	1	0	0	0	1	cT2N1M0	pT2N0 cM0	II		1	0	0	0	15	6	2022
39	A. G.	2	1965-09-19	53	2	Right parotidectomy I–II	2	0	0		2018-10-02	2	10	2018	2018.75	Myoepithelial carcinoma	0	25	1	0	1	0	0	170	NIM 3.0	1	1	1	0	0	0	1	1	1	0	0	0	0	cT2N0M0	pT2 cN0M0	II		0	0	0	0	11	7	2022
40	S. R.	2	1952-06-03	66	2	Right parotidectomy I–IV	5	0	0		2019-01-30	30	1	2019	2019.08	High grade carcinoma	1	8	0	0	1	0	0	165	NIM 3.0	1	3	3	1	0	0	1	0	1	0	0	0	0	cT1N0M0	rpT1 cN0M0	I		1	0	0	1	10	6	2022
41	M. R.	2	1974-09-25	44	2	Right parotidectomy I–II	2	0	0		2019-02-04	4	2	2019	2019.09	Secretory carcinoma	0	15	0	0	1	0	0	140	NIM 3.0	1	1	1	0	0	0	1	1	1	0	0	1	0	cT1N0M0	pT1 cN0M0	I		0	0	0	0	4	2	2022
42	S. M. R.	2	1965-04-28	54	1	Left parotidectomy I–II	2	0	0		2019-05-29	29	5	2019	2019.41	Secretory carcinoma	0	30X20X18	1	0	1	0	0	255	NIM 3.0	1	1	1	0	0	0	1	1	1	0	0	2	0	cT2N0M0	pT2 cN0M0	II		0	0	0	0	16	9	2022
43	M. G.	2	1964-03-31	55	2	Right parotidectomy I-II-III	5	0	0		2019-05-31	31	5	2019	2019.42	Mucoepidermoid carcinoma	0	16	0	0	2	0	0	105 (first surgery 150)	NIM 3.0	1	3	3	1	0	0	0	1	1	0	0	0	1	cT1N0M0	pT1 cN0M0	I		1	0	0	0	21	1	2020
44	P. A. M.	2	1951-07-26	67	1	Left parotidectomy I–II (VII)	5	0	0		2019-06-12	12	6	2019	2019.45	Mucoepidermoid carcinoma	0	15	0	2	1	0	0	175	NIM 3.0	1	4	4	1	1	0	1	0	1	1	0	0	0	cT4N0M0	pT4a cN0M0	IV		1	0	0	1	11	2	2022
45	P. M.	1	1979-07-20	39	2	Right parotidectomy I–II	2	0	0		2019-06-25	25	6	2019	2019.48	Carcinoma ex pleomorphic adenoma	0	60x60x50	2	2	1	0	0	215	NIM 3.0	1	1	1	0	0	0	1	1	1	0	0	2	0	cT3N0M0	pT3 cN0M0 R1	III		0	0	0	1	15	9	2022
46	C. A.	1	1954-11-04	64	1	Left parotidectomy I-II-III + functional ipsilateral neck dissection (level I-V)	3	1	0		2019-07-25	25	7	2019	2019.57	Adenocarcinoma	1	30	1	0	1	1	2	235	NIM 3.0	1	1	1	0	0	0	1	1	1	0	0	1	0	cT2N1M0	pT2N2b cM0	IVA		0	0	0	1	28	7	2022
47	P. V.	2	1947-03-08	72	2	Right parotidectomy I–IV (VII) + radical ipsilateral neck dissection (sacrifice of SCM muscle) + reconstruction with ALT flap	5	1	1	Anterolateral thigh flap	2019-09-10	10	9	2019	2019.69	Acinic cell carcinoma	0	27	1	2	3	1	2	395	NIM 3.0	1	4	3	1	0	0	1	0	0	1	0	0	0	rcT3N2bM0	rpT4aN3b (ENE+) cM0	IVB		0	0	0	1	30	6	2022
48	S. S.	2	1948-03-14	71	1	Left parotidectomy I-IV + selective ipsilateral neck dissection (level II)	4	1	0		2019-12-30	30	12	2019	2020	Myoepithelial carcinoma	0	45	2	0	2	0	0	410	NIM 3.0	1	2	1	0	0	0	0	0	1	1	0	0	0	cT3N1M0	pT3N0 cM0	III		0	1	0	1	29	6	2022
49	V. F.	1	1943-06-22	76	2	Right parotidectomy I–II	2	0	0		2019-12-31	31	12	2019	2020	Mucoepidermoid carcinoma	0	20x18	0	0	1	0	0	140	NIM 3.0	1	1	1	0	0	0	1	0	1	0	0	0	0	cT1N0MO	pT1 cN0M0	I		0	0	0	0	7	1	2022
50	P. C.	1	1976-03-20	44	1	Left parotidectomy I–II	2	0	0		2020-11-23	23	11	2020	2020.89	Secretory carcinoma	0	19	1	0	1	0	0	220	NIM 3.0	1	1	1	0	0	0	1	1	1	0	0	1	0	cT1N0M0	pT1 cN0M0	I		0	0	0	0	7	10	2022
51	A. V .	2	1940-06-25	80	1	Left parotidectomy I–IV	4	0	0		2021-03-03	3	3	2021	2021.17	Myoepithelial carcinoma	0	50	2	0	2	0	0	255	NIM 3.0	1	2	2	0	0	0	1	0	1	0	0	0	0	cT3N0M0	pT3 cN0M0	III		0	0	0	1	1	7	2022
52	C. F.	2	1995-11-27	25	2	Right parotidectomy I–II	2	0	0		2021-04-12	12	4	2021	2021.28	Mucoepidermoid carcinoma	0	25	1	2	1	0	0	390	NIM 3.0	1	4	3	1	1	0	1	1	1	0	0	2	0	cT2N0M0	pT4a cN0M0 R1	IVA		1	0	0	1	1	9	2022
53	A. A.	1	1986-11-26	34	1	Left parotidectomy I-IV + selective ipsilateral neck dissection (level II-V)	4	1	0		2021-05-05	5	5	2021	2021.34	Undifferentiated carcinoma	1	27	1	2	3	1	2-3	495	NIM 3.0	1	5	2	0	0	0	1	1	1	0	0	1	0	cT2N2bM0	pT2N3b (ENE+) cM0 R1	IVB		1	1	1	1	18	8	2022
54	F. A.	1	1952-03-05	69	1	Left parotidectomy I-II + functional ipsilateral neck dissection (level II-III)	2	1	0		2021-06-30	30	6	2021	2021.5	Salivary duct carcinoma	1	35	1	0	1	1	2	375	NIM 3.0	1	1	1	0	0	0	1	0	1	1	0	1	0	cT2N2bM0	pT2N2b cM0	IVA		1	0	0	1	1	6	2022
55	C.R.	2	1965-08-06	55	2	Right parotidectomy I–II	2	0	0		2021-04-30	30	4	2021	2021.33	Acinic cell carcinoma	0	22	1	0	1	0	0	140	NIM 3.0	1	1	1	0	0	0	1	1	1	0	0	1	0	cT2N0M0	pT2 cN0M0	II		0	0	0	0	23	9	2022
56	M.G.	1	1955-02-06	66	1	Left parotidectomy I–II	2	0	0		2021-07-13	13	7	2021	2021.53	Acinic cell carcinoma	0	9	0	0	1	0	0	130	NIM 3.0	1	1	1	0	0	1	1	0	1	0	0	1	0	cT1N0M0	pT1 cN0M0	I		0	0	0	0	19	9	2022
57	C.C.	2	1971-01-17	50	2	Right parotidectomy I–II	2	0	0		2021-10-19	19	10	2021	2021.8	Mucoepidermoid carcinoma	0	15	0	1	1	0	0	140	NIM 3.0	1	1	1	0	0	1	1	1	1	0	0	0	0	cT1N0M0	pT1 cN0M0 R1	I		0	0	0	1	16	11	2022
58	S.M.	2	1985-03-10	36	1	Left parotidectomy I–II	2	0	0		2021-10-01	1	10	2021	2021.75	Mucoepidermoid carcinoma	0	12	0	0	0	0	0	195	NIM 3.0	1	1	1	0	0	0	1	0	1	0	0	0	0	cT1N0M0	pT1 cN0M0	I		0	0	0	0	1	9	2022
59	M.S.	2	1976-08-24	45	1	Left parotidectomy I-II-III	3	0	0		2021-09-30	30	9	2021	2021.75	Adenoid cystic carcinoma	1	25	1	1	1	0	0	175	NIM 3.0	1	3	2	0	0	1	1	1	1	0	0	1	0	cT3N0M0	pT3 cN0M0 R1	III		1	0	0	1	2	9	2022
60	S.M.Q.	2	1942-10-01	79	1	Left parotidectomy I-II-III	3	0	0		2021-11-24	24	11	2021	2021.9	Adenoid cystic carcinoma	1	20	0	1	1	0	0	280	NIM 3.0	1	1	1	0	0	1	1	1	1	0	0	1	0	cT3N0M00	pT3 cN0M0 R1	III		1	0	0	1	14	7	2022
61	D.A.G.	2	1959-11-17	61	1	Left parotidectomy I-II-III	3	0	0		2021-10-25	25	10	2021	2021.82	Mucoepidermoid carcinoma	0	40	1	0	1	0	0	195	NIM 3.0	1	1	1	0	0	0	1	1	1	0	0	1	0	cT2N0M0	pT2 cN0M0	II		0	0	0	0	29	6	2022
62	T.B.	2	1961-04-27	60	2	Right parotidectomy I–II	2	0	0		2021-10-14	14	10	2021	2021.79	Acinic cell carcinoma	0	30	1	0	1	0	0	210	NIM 3.0	1	1	1	0	0	0	0	1	1	0	0	0	0	cT2N0M0	pT2 cN0M0	II		0	0	0	0	15	7	2022
63	A.E.	1	1948-10-21	73	1	Left parotidectomy I–IV	4	0	0		2021-12-01	1	12	2021	2021.92	Adenoid cystic carcinoma	1	26	1	1	1	0	0	285	NIM 3.0	1	1	1	0	0	0	0	0	1	0	0	1	0	cT2N0M0	pT2 cN0M0 R1	II		1	0	0	1	13	7	2022
64	P.S.	1	1969-07-22	52	2	Right parotidectomy I–IV	4	0	0		2022-03-01	1	3	2022	2022.17	Carcinoma ex pleomorphic adenoma	0	8	0	0	2	0	0	390	NIM 3.0	1	1	1	0	0	0	0	0	1	0	0	0	0	cT1N0M0	pT1N0M0	I		0	0	0	0	1	9	2022
[truncated: 32 more columns]
